# Supplementary material for: Analytical Evaluation of the Ideal Strategy for High-Throughput Flow Injection Analysis by Tandem Mass Spectrometry in Routine Newborn Screening
Source: Metabolites. 2021 Jul 22;11(8):473. doi: 10.3390/metabo11080473 (PMC8399422; doi:10.3390/metabo11080473)
Supplement: Supplementary file 1 [file metabolites-11-00473-s001.zip]

Archive with 1 entries (1 files):
- metabolites-1300721-supplementary.pdf
